# Supplementary material for: Performance of Cryptococcal Antigen Lateral Flow Assay Using Saliva in Ugandans with CD4 <100
Source: PLoS One. 2014 Jul 31;9(7):e103156. doi: 10.1371/journal.pone.0103156 (PMC4117530; doi:10.1371/journal.pone.0103156)
Supplement: Data S1 — Full data set for both cohorts with raw data, and CrAg titres for the meningitis cohort. (XLSX) [file pone.0103156.s001.xlsx]

## Sheet: SYMPTOMATIC COHORT
SYMPTOMATIC PATIENTS
NO	DATE	SEX	AGE	CD4+	SERUM/PLASMA	SALIVA
1	2011-11-14	M	39	7	POS	POS
2	2011-11-15	F	32	70	POS	POS
3	2011-11-15	F	23	63	NEG	NEG
4	2011-11-17	F	30	87	POS	POS
5	2011-11-21	F	27	4	POS	POS
6	2011-11-21	F	40	15	POS	POS
7	2011-12-01	F	22	48	NEG	NEG
8	2012-01-16	F	20	3	POS	POS
9	2012-03-01	M	65	33	POS	POS
10	2012-03-01	M	37	6	POS	POS
11	2012-03-02	F	34	8	POS	POS
12	2012-03-06	M	28	38	NEG	NEG
13	2012-03-08	M	36	5	POS	POS
14	2012-03-20	F	39	84	NEG	NEG
15	2012-03-20	F	35	36	POS	NEG
16	2012-03-20	F	35	94	NEG	NEG
17	2012-03-22	F	37	29	NEG	NEG
18	2012-03-22	M	37	6	POS	POS
19	2012-03-27	F	32	9	POS	POS
20	2012-03-28	M	40	14	POS	POS
21	2012-03-29	F	40	91	POS	NEG
22	2012-03-30	M	34	13	POS	POS
23	2012-04-05	M	35	86	POS	POS
24	2012-04-12	F	44	6	POS	POS
25	2012-04-12	M	30	75	POS	POS
26	2012-04-13	M	30	2	POS	POS
27	2012-04-13	M	38	7	POS	POS
28	2012-04-16	F	43	81	POS	POS
29	2012-04-19	F	21	3	POS	POS
30	2012-04-23	M	37	23	POS	POS
31	2012-04-23	M	26	74	POS	POS
32	2012-04-24	M	42	59	POS	NEG
33	2012-04-24	F	35	7	POS	POS
34	2012-04-25	M	45	14	POS	POS
35	2012-05-17	M	50	55	POS	NEG
36	2012-05-17	M	28	78	POS	NEG
37	2012-05-22	F	24	28	NEG	NEG
38	2012-05-29	M	30	4	POS	POS
39	2012-06-01	M	28	30	POS	POS
40	2012-06-06	M	30	84	NEG	NEG
41	2012-06-06	M	52	92	NEG	NEG
42	2012-06-06	M	22	5	POS	POS
43	2012-06-06	M	27	23	NEG	NEG
44	2012-06-06	M	30	20	POS	POS
45	2012-06-19	F	23	34	NEG	NEG
46	2012-07-02	F	33	75	NEG	NEG
47	2012-07-03	M	35	99	NEG	NEG
48	2012-07-16	M	23	4	NEG	NEG
49	2012-07-16	F	37	76	NEG	NEG
50	2012-07-18	M	43	53	NEG	NEG
51	2012-07-23	M	18	6	NEG	POS
52	2012-07-23	M	35	9	NEG	NEG
53	2012-07-27	M	35	2	NEG	NEG
54	2012-07-30	F	33	4	POS	NEG
55	2012-07-30	F	30	65	NEG	NEG
56	2012-07-30	M	41	2	POS	POS
57	2012-08-02	M	30	83	NEG	NEG
58	2012-08-02	F	63	8	POS	POS
59	2012-08-02	F	20	4	POS	POS
60	2012-08-10	F	30	8	POS	POS
61	2012-08-13	M	55	7	POS	POS
62	2012-08-13	M	40	13	POS	NEG
63	2012-08-14	M	30	87	NEG	NEG
64	2012-08-14	F	30	24	POS	POS
65	2012-08-17	M	46	98	NEG	NEG
66	2012-08-17	F	43	65	POS	POS
67	2012-08-17	M	21	13	POS	POS
68	2012-08-20	M	37	8	NEG	NEG
69	2012-08-22	M	35	15	NEG	NEG
70	2012-08-22	M	32	94	POS	POS
71	2012-08-27	M	31	9	POS	POS
72	2012-08-28	F	27	85	POS	POS
73	2012-08-28	F	30	11	NEG	NEG
74	2012-08-31	F	31	6	NEG	NEG
75	2012-08-31	M	39	72	NEG	NEG
76	2012-09-03	M	27	87	NEG	NEG
77	2012-09-04	M	45	32	POS	POS
78	2012-09-04	M	40	13	POS	POS
79	2012-09-04	M	35	92	NEG	NEG
80	2012-09-11	F	39	43	POS	POS
81	2012-09-12	F	25	90	POS	POS
82	2012-09-14	M	40	12	POS	POS
83	2012-09-17	F	30	14	POS	POS
84	2012-09-17	M	36	45	NEG	NEG
85	2012-09-24	F	40	6	POS	POS
86	2012-09-28	F	26	90	POS	NEG
87	2012-10-08	M	46	36	NEG	NEG
88	2012-10-09	M	32	5	POS	NEG
89	2012-10-29	M	45	5	POS	POS
90	2012-11-05	F	31	6	POS	NEG
91	2012-11-13	F	19	8	POS	POS
92	2012-11-13	F	42	3	NEG	NEG
93	2012-11-13	F	52	15	NEG	NEG
94	2012-11-20	M	45	4	POS	POS
95	2012-11-21	F	36	50	POS	POS
96	2012-11-28	M	38	78	POS	POS
97	2012-11-28	M	33	3	POS	POS
98	2012-12-01	F	39	8	POS	POS
99	2012-12-03	F	37	70	POS	POS
100	2012-12-07	F	64	7	POS	POS
101	2013-03-22	M	37	88	NEG	NEG
102	2013-03-25	F	31	45	NEG	NEG
103	2013-03-26	M	44	44	NEG	NEG
104	2013-03-28	F	30	15	NEG	NEG
105	2013-03-28	F	22	39	NEG	NEG
106	2013-04-02	F	46	10	POS	POS
107	2013-04-02	F	46	74	NEG	NEG
108	2013-04-08	F	57	52	NEG	NEG
109	2013-04-11	F	25	5	POS	POS
110	2013-04-11	M	37	54	POS	POS
111	2013-04-12	M	46	51	NEG	NEG
112	2013-04-18	M	59	95	NEG	NEG
113	2013-04-22	F	48	6	POS	POS
114	2013-04-22	F	34	55	POS	POS
115	2013-04-22	F	32	6	POS	POS
116	2013-04-24	M	29	43	POS	POS
117	2013-04-24	M	45	27	POS	POS
118	2013-04-29	F	40	86	NEG	NEG
119	2013-04-30	M	30	69	NEG	NEG
120	2013-05-02	M	48	18	POS	POS
121	2013-05-08	M	39	59	NEG	NEG
122	2013-05-08	M	46	55	POS	POS
123	2013-05-09	M	27	83	NEG	NEG
124	2013-05-10	F	43	51	POS	POS
125	2013-05-13	M	43	22	POS	POS
126	2013-05-14	F	35	5	POS	POS
127	2013-05-14	F	27	34	POS	POS
128	2013-05-20	M	41	16	POS	POS
129	2013-05-23	M	32	72	POS	POS
130	2013-05-23	F	20	96	POS	POS

## Sheet: ASYMPTOMATIC COHORT
NO	DATE	SEX	AGE	CD4+	SERUM/PLASMA	SALIVA
1	26/3/12	F	23	46	1	1	1- POS, 0- NEG
2	26/3/12	F	30	22	0	0
3	26/3/12	F	34	71	0	0
4	26/3/12	F	44	2	0	0
5	27/3/12	F	63	20	0	0
6	28/3/12	F	24	55	0	0
7	30/3/12	F	30	2	0	0
8	30/3/12	M	31	72	0	0
9	2012-04-02	F	32	66	0	0
10	2012-04-02	M	26	27	0	0
11	2012-04-10	M	40	76	0	0
12	2012-04-10	F	29	93	0	0
13	2012-04-10	F	33	65	0	0
14	2012-04-12	F	29	81	0	0
15	2012-04-12	M	32	78	0	0
16	13/4/12	F	41	70	0	0
17	13/4/12	F	47	94	0	0
18	13/4/12	M	36	93	0	0
19	17/4/12	F	41	7	0	0
20	19/4/12	F	22	19	1	1
21	19/4/12	F	28	17	1	0
22	19/4/12	M	37	12	0	0
23	19/4/12	F	60	87	0	0
24	23/4/12	F	36	76	0	0
25	24/4/12	F	35	46	0	0
26	24/4/12	F	30	9	0	0
27	27/4/12	F	36	33	0	0
28	27/4/12	F	30	85	0	0
29	27/4/12	M	28	53	0	0
30	30/4/12	F	46	67	0	0
31	30/4/12	F	29	8	0	0
32	2012-05-02	F	19	79	0	0
33	2012-05-03	F	33	73	1	0
34	2012-05-04	F	61	6	0	0
35	2012-05-04	F	31	32	1	1
36	2012-05-08	F	50	95	0	0
37	2012-05-08	M	47	77	0	0
38	2012-05-10	F	27	5	0	0
39	2012-05-10	F	29	70	0	0
40	2012-05-11	F	63	83	0	0
41	2012-05-11	F	39	98	0	0
42	14/5/12	F	27	85	0	0
43	14/5/12	M	43	95	0	0
44	14/5/12	F	20	5	0	0
45	15/5/12	F	41	9	0	0
46	15/5/12	F	44	88	0	0
47	16/5/12	F	34	9	0	0
48	18/5/12	M	38	99	0	0
49	18/5/12	F	26	6	0	0
50	18/5/12	M	35	31	0	0
51	18/5/12	M	40	76	0	0
52	18/5/12	F	41	34	0	0
53	21/5/12	F	30	3	0	0
54	21/5/12	F	25	32	0	0
55	21/5/12	M	37	81	0	0
56	21/5/12	F	29	29	0	0
57	21/5/12	M	50	37	0	0
58	21/5/12	M	33	67	0	0
59	22/5/12	M	33	10	0	0
60	22/5/12	F	24	7	0	0
61	24/5/12	F	39	87	0	0
62	24/5/12	M	33	81	0	0
63	24/5/12	F	37	84	0	0
64	24/5/12	M	65	84	0	0
65	25/5/12	F	38	49	0	0
66	25/5/12	F	36	14	0	0
67	25/5/12	F	37	20	1	0
68	25/5/12	F	63	77	0	0
69	25/5/12	F	18	31	0	0
70	28/5/12	M	38	28	0	0
71	28/5/12	M	36	21	0	0
72	28/5/12	F	36	1	0	0
73	31/5/12	F	24	60	0	0
74	31/5/12	M	33	15	0	0
75	2012-06-06	F	18	93	0	0
76	2012-06-07	F	35	11	0	0
77	2012-06-07	M	38	24	0	0
78	2012-06-08	F	41	91	0	0
79	2012-06-08	F	38	29	0	0
80	2012-06-08	M	32	65	0	0
81	2012-06-11	M	31	57	0	0
82	2012-06-11	F	47	28	0	0
83	2012-06-11	F	32	6	0	0
84	2012-06-12	M	28	44	0	0
85	2012-06-13	M	60	13	0	0
86	15/6/12	F	25	13	0	0
87	15/6/12	F	36	15	0	0
88	18/6/12	M	35	46	0	0
89	18/6/12	M	25	3	0	0
90	19/6/12	M	30	11	0	0
91	21/6/12	M	42	3	0	0
92	21/6/12	F	35	2	0	0
93	22/6/12	M	43	57	0	0
94	22/6/12	F	28	61	0	0
95	26/6/12	M	57	94	0	0
96	27/6/12	M	26	6	1	1
97	28/6/12	F	28	82	0	0
98	28/6/12	M	38	12	0	0
99	29/6/12	F	56	34	0	0
100	2012-06-29	F	25	44	0	0
101	2012-07-02	M	42	5	0	0
102	2012-07-03	F	43	66	0	0
103	2012-07-06	F	43	38	0	0
104	2012-07-06	F	29	57	0	0
105	2012-07-06	M	55	18	0	0
106	2012-07-06	F	26	77	0	0
107	2012-07-09	F	68	86	0	0
108	2012-07-09	M	40	10	0	0
109	2012-07-09	M	41	3	0	0
110	2012-07-10	F	43	54	0	0
111	2012-07-12	M	40	10	0	0
112	2012-07-12	M	40	19	0	0
113	16/7/12	F	36	31	0	0
114	16/7/12	M	41	35	0	0
115	17/7/12	M	34	36	0	0
116	19/7/12	F	41	13	0	0
117	20/7/12	F	41	4	0	0
118	20/7/12	F	30	48	0	0
119	20/7/12	M	40	70	0	0
120	23/7/12	M	43	30	0	0
121	24/7/12	M	26	23	0	0
122	24/7/12	F	22	8	0	0
123	25/7/12	M	39	13	0	0
124	27/7/12	F	55	87	0	0
125	27/7/12	F	36	8	0	0
126	27/7/12	F	25	61	0	0
127	30/7/12	F	47	33	0	0
128	30/7/12	M	45	25	0	0
129	30/7/12	M	37	3	0	0
130	31/7/12	F	30	74	0	0
131	2012-08-02	M	23	59	0	0
132	2012-08-03	F	25	18	0	0
133	2012-08-08	M	28	58	0	0
134	2012-08-10	F	34	7	0	0
135	2012-08-10	F	19	60	0	0
136	2012-08-10	F	39	38	0	0
137	17/8/12	F	39	69	0	0
138	20/8/12	M	37	44	0	0
139	20/8/12	M	43	30	0	0
140	20/8/12	M	39	72	0	0
141	21/8/12	F	43	68	0	0
142	22/8/12	M	35	37	0	0
143	22/8/12	F	29	9	1	0
144	24/8/12	M	41	66	0	0
145	24/8/12	F	43	10	0	0
146	27/8/12	F	34	31	0	0
147	27/8/12	F	43	20	0	0
148	27/8/12	M	35	73	0	0
149	28/8/12	M	36	38	0	0
150	28/8/12	F	20	83	0	0
151	29/8/12	F	23	50	0	0
152	30/8/12	F	27	8	0	0
153	31/8/12	M	37	33	0	0
154	31/8/12	M	46	26	0	0
155	31/8/12	M	38	34	0	0
156	2012-09-03	M	34	9	0	0
157	2012-09-03	M	32	11	0	0
158	2012-09-03	F	28	85	0	0
159	2012-09-03	F	21	44	0	0
160	2012-09-05	F	24	50	0	0
161	2012-09-06	F	30	78	0	0
162	2012-09-06	M	43	31	0	0
163	2012-09-07	F	24	10	0	0
164	2012-09-10	M	31	14	0	0
165	2012-09-11	M	38	23	0	0
166	2012-09-11	M	52	92	0	0
167	2012-09-11	M	38	53	0	0
168	2012-09-13	F	36	59	0	0
169	13/9/12	M	36	35	0	0
170	14/9/12	F	25	18	0	0
171	14/9/12	M	41	66	0	0
172	14/9/12	M	25	36	0	0
173	17/9/12	M	47	67	0	0
174	17/9/12	M	36	8	0	0
175	17/9/12	M	28	82	0	0
176	18/9/12	F	25	34	0	0
177	18/9/12	M	40	14	0	0
178	21/9/12	M	36	25	0	0
179	24/9/12	F	25	4	0	0
180	24/9/12	M	41	38	0	0
181	25/9/12	F	31	61	0	0
182	26/9/12	M	22	9	0	0
183	27/9/12	M	45	61	0	0
184	28/9/12	M	51	51	0	0
185	28/9/12	M	33	4	0	0
186	2012-01-10	F	31	41	0	0
187	2012-01-10	M	36	80	1	0
188	2012-01-10	M	35	66	0	0
189	2012-01-10	M	37	51	0	0
190	2012-02-10	F	51	1	0	0
191	2012-04-10	F	39	22	0	0
192	2012-04-10	M	34	9	0	0
193	2102-04-10	M	41	80	0	0
194	2012-08-10	F	55	84	0	0
195	2012-10-11	M	25	87	0	0
196	2012-10-11	M	36	55	0	0
197	2012-10-12	F	43	96	0	0
198	2012-10-12	F	36	45	0	0
199	15/10/12	M	33	13	0	0
200	15/10/12	M	37	3	0	0
201	15/10/12	M	48	6	0	0
202	15/10/12	M	51	78	0	0
203	15/10/12	F	26	78	0	0
204	15/10/12	F	20	47	0	0
205	16/10/12	F	30	18	0	0
206	18/10/12	M	36	14	0	0
207	18/10/12	F	28	14	0	0
208	19/10/12	F	51	39	0	0
209	19/10/12	M	48	95	0	0
210	19/10/12	F	31	6	0	0
211	19/10/12	F	35	14	0	0
212	19/10/12	M	33	93	0	0
213	23/10/12	F	31	24	0	0
214	24/10/12	F	31	15	0	0
215	25/10/12	F	31	11	0	0
216	26/10/12	F	26	15	0	0
217	29/10/12	F	30	14	0	0
218	29/10/12	M	49	83	0	0
219	30/10/12	M	49	2	0	0
220	2012-11-01	M	25	19	0	0
221	2012-11-01	M	30	86	0	0
222	2012-11-01	M	27	51	0	0
223	2012-11-01	F	51	98	0	0
224	2012-11-02	M	23	41	0	0
225	2012-11-05	F	34	6	0	0
226	2012-11-05	M	34	27	0	0
227	2012-11-05	M	27	25	0	0
228	2012-11-05	M	29	22	0	0
229	2012-11-06	F	27	10	0	0
230	2012-11-06	M	56	26	0	0
231	2012-11-08	F	31	62	0	0
232	2012-11-08	F	28	2	0	0
233	15/11/2012	M	47	16	0	0
234	15/11/2012	M	38	91	0	0
235	15/11/2012	F	40	47	0	0
236	16/11/2012	F	29	26	0	0
237	19/11/2012	M	41	48	0	0
238	19/11/2012	F	45	37	0	0
239	22/11/2012	F	29	10	0	0
240	27/11/2012	M	33	29	0	0
241	29/11/2012	M	41	84	1	0
242	29/11/2012	F	39	8	1	0
243	30/11/2012	M	31	5	0	0
244	2012-12-03	M	42	22	0	0
245	2012-12-04	M	33	59	0	0
246	2012-12-07	M	27	95	0	0
247	2012-12-07	M	29	28	0	0
248	2012-12-07	F	29	27	0	0
249	2012-12-07	F	19	51	0	0
250	2012-12-11	F	29	27	0	0
251	2012-12-11	F	24	85	1	0
252	2012-12-11	M	45	75	0	0
253	13/12/2012	F	26	82	1	0
254	13/12/2012	M	29	21	0	0
255	13/12/2012	M	27	30	0	0
256	14/12/2012	F	34	55	0	0
257	14/12/2012	M	39	4	1	0
258	14/12/2012	F	25	3	0	0
259	14/12/2012	F	36	70	0	0
260	14/12/2012	F	29	16	0	0
261	14/12/2012	M	30	65	1	0
262	14/12/2012	M	37	55	0	0
263	17/12/2012	F	28	78	0	0
264	17/12/2012	F	31	24	0	0
265	17/12/2012	F	35	9	0	0
266	18/12/2012	M	25	11	0	0
267	18/12/2012	M	33	81	0	0
268	18/12/2012	M	29	21	0	0
269	19/12/2012	F	24	41	0	0
270	19/12/2012	M	46	12	0	0
271	19/12/2012	F	21	19	0	0
272	20/12/2012	M	43	6	0	0
273	2013-01-03	F	26	41	0	0
274	2013-01-03	M	30	8	0	0
275	2013-01-04	F	30	48	0	0
276	2013-01-04	M	33	6	0	0
277	2013-01-04	F	33	96	0	0
278	2013-01-04	F	26	60	0	0
279	2013-01-04	F	34	69	0	0
280	2013-01-07	M	42	45	0	0
281	2013-01-08	F	36	56	0	0
282	2013-01-11	F	33	21	0	0
283	2013-01-14	M	45	86	0	0
284	18/1/2013	M	28	17	0	0
285	23/1/2013	M	55	45	0	0
286	24/1/2013	M	41	31	0	0
287	25/1/2013	F	45	46	0	0
289	28/1/2013	M	34	31	0	0
290	28/1/2013	F	27	31	0	0
291	29/1/2013	F	40	35	0	0
292	31/1/2013	F	34	49	1	0
293	31/1/2013	F	35	41	1	0
294	31/1/2013	F	28	60	0	0
295	2013-02-04	F	41	94	0	0
296	2013-02-04	F	29	9	0	0
297	2013-02-04	F	34	25	0	0
298	2013-02-05	F	37	15	0	0
299	2013-02-06	M	22	48	0	0
300	2013-02-06	F	20	18	0	0
301	2013-02-07	F	49	63	0	0
302	2013-02-07	F	26	59	1	0
303	2013-02-08	M	43	9	0	0
304	2013-02-08	F	66	71	0	0
305	2013-02-08	F	66	28	0	0
306	2013-02-08	F	27	66	0	0
307	2013-02-11	M	24	77	0	0
308	2013-02-11	F	28	26	0	0
309	2013-02-11	F	26	9	0	0
310	2013-02-12	M	32	15	0	0
311	2013-02-12	F	33	78	0	0
312	2013-02-12	M	65	78	0	0
313	2013-02-13	F	22	40	0	0
314	13/2/2013	F	43	61	0	0
315	14/2/2013	M	36	9	0	0
316	14/2/2013	M	31	18	0	0
317	14/2/2013	F	49	11	1	1
318	14/2/2013	M	27	94	0	0
319	14/2/2013	M	35	70	1	0
320	14/2/2013	F	29	99	0	0
321	15/2/2013	F	38	80	0	0
322	19/2/2013	M	35	76	0	0
323	21/2/2013	F	38	95	1	1
324	22/2/2013	F	49	85	0	0
325	22/2/2013	F	25	9	0	0
326	22/2/2013	F	28	48	0	0
327	22/2/2013	M	51	41	0	0
328	22/2/2013	F	45	14	0	0
329	25/2/2013	M	36	31	0	0
330	25/2/2013	F	50	15	0	0
331	25/2/2013	M	55	17	0	0
332	26/2/2013	M	53	43	0	0
333	26/2/2013	F	26	53	0	0
334	26/2/2013	F	46	23	0	0
335	28/2/2013	M	38	13	0	0
336	28/2/2013	M	55	13	0	0
337	28/2/2013	F	27	42	0	0
338	2013-03-01	M	34	62	0	0
339	2013-03-01	F	44	80	0	0
340	2013-03-01	M	33	13	0	0
341	2013-03-01	F	41	32	0	0
342	2013-03-04	F	42	85	0	0
343	2013-03-04	M	43	23	0	0
344	2013-03-06	F	21	39	0	0
345	2013-03-07	M	47	1	0	0
346	2013-03-07	M	34	88	0	0
347	2013-03-11	F	24	9	0	0
348	2013-03-11	F	23	35	0	0
349	2013-03-12	F	30	21	0	0
350	2013-03-13	M	31	46	1	1
351	13/3/2013	F	28	16	0	0
352	14/3/2013	M	13	38	0	0
353	14/3/2013	F	38	52	0	0
354	15/3/2013	M	41	22	0	0
355	15/3/2013	M	44	22	0	0
356	15/3/2013	M	34	58	0	0
357	15/3/2013	F	28	14	0	0
358	18/3/2013	M	26	55	1	0
359	18/3/2013	F	36	93	0	0
360	20/3/2013	F	30	67	0	0
361	21/3/2013	M	40	22	0	0
362	21/3/2013	F	25	11	0	0
363	22/3/2013	F	42	96	0	0
364	26/3/2013	M	39	52	0	0
365	26/3/2013	M	49	59	0	0
366	26/3/2013	M	22	55	0	0
367	2013-04-04	M	47	50	0	0
368	2013-04-09	M	33	11	0	0
369	2013-04-09	M	28	92	0	0
370	2013-04-10	M	22	78	0	0
371	2013-04-11	M	42	9	0	0
372	2013-04-12	M	44	18	0	0
373	15/4/2013	M	41	21	0	0
374	16/4/2013	M	31	91	0	0
375	18/4/2013	F	27	47	0	0
376	18/4/2013	M	47	78	0	0
377	18/4/2013	M	31	77	1	0
378	19/4/2013	F	29	3	0	0
379	19/4/2013	F	20	30	0	0
380	19/4/2013	M	26	89	0	0
381	23/4/2013	M	41	6	0	0
382	24/4/2013	F	36	94	0	0
383	29/4/2013	F	36	49	0	0
384	30/4/2013	F	35	19	0	0
385	2013-05-02	F	24	78	0	0
386	2013-05-02	F	21	67	1	0
387	2013-05-03	F	30	90	0	0
388	2013-07-05	F	53	59	0	0
389	2013-07-05	F	27	90	0	0
390	2013-07-05	F	46	100	0	0
391	2013-08-05	F	42	92	0	0
392	13/5/2013	F	35	81	0	0
393	14/5/2013	M	28	79	0	0
394	14/5/2013	F	31	96	0	0
395	14/5/2013	F	23	72	0	0
396	16/5/2013	F	33	31	0	0
397	16/5/2013	F	27	82	0	0
398	16/5/2013	M	26	16	0	0
399	22/5/2013	M	52	34	0	0
400	22/5/2013	M	74	55	0	0

## Sheet: CRAG TITERS
SYMPTOMATIC PATIENTS n=32
NO	DATE	SEX	AGE	CD4+	SERUM/PLASMA	SALIVA	Serum titer	Serum titer log2
1	2011-11-14	M	39	7	POS	POS	131072	17
2	2011-11-15	F	32	70	POS	POS	1024	10
3	2011-11-15	F	23	63	NEG	NEG	0	0
4	2011-11-17	F	30	87	POS	POS	8000	12.9658
5	2011-11-21	F	27	4	POS	POS	64000	15.9658
6	2011-11-21	F	40	15	POS	POS	1024	10
7	2011-12-01	F	22	48	NEG	NEG	0	0
8	2012-01-16	F	20	3	POS	POS	32768	15
9	2012-03-01	M	65	33	POS	POS	8192	13
10	2012-03-01	M	37	6	POS	POS	8192	13
11	2012-03-02	F	34	8	POS	POS	0	0
12	2012-03-06	M	28	38	NEG	NEG	0	0
13	2012-03-08	M	36	5	POS	POS
14	2012-03-20	F	39	84	NEG	NEG	0	0
15	2012-03-20	F	35	36	POS	NEG	2000	10.9658
16	2012-03-20	F	35	94	NEG	NEG	0	0
17	2012-03-22	F	37	29	NEG	NEG	0	0
18	2012-03-22	M	37	6	POS	POS	262144	18
19	2012-03-27	F	32	9	POS	POS	2048	11
20	2012-03-28	M	40	14	POS	POS	65536	16
21	2012-03-29	F	40	91	POS	NEG	512	9
22	2012-03-30	M	34	13	POS	POS	1024	10
23	2012-04-05	M	35	86	POS	POS	1024	10
24	2012-04-12	F	44	6	POS	POS	131072	17
25	2012-04-12	M	30	75	POS	POS	16384	14
26	2012-04-13	M	30	2	POS	POS	8192	13
27	2012-04-13	M	38	7	POS	POS	524288	19
28	2012-04-16	F	43	81	POS	POS	2048	11
29	2012-04-19	F	21	3	POS	POS	524288	19
30	2012-04-23	M	37	23	POS	POS	16384	14
31	2012-04-23	M	26	74	POS	POS	262144	18
32	2012-04-24	M	42	59	POS	NEG
33	2012-04-24	F	35	7	POS	POS	4096	12
34	2012-04-25	M	45	14	POS	POS	2048	11
35	2012-05-17	M	50	55	POS	NEG
ASYMPTOMATIC PATIENTS n=11
NO	DATE	SEX	AGE	CD4+	SERUM/PLASMA	SALIVA	Serum titer	Serum titer log2
257	14/12/2012	M	39	4	1	0	1280
292	31/1/2013	F	34	49	1	0	80
293	31/1/2013	F	35	41	1	0	01:40:00
302	2013-02-07	F	26	59	1	0	01:20:00
317	14/2/2013	F	49	11	1	1	20480
319	14/2/2013	M	35	70	1	0	80
323	21/2/2013	F	38	95	1	1	01:40:00
350	2013-03-13	M	31	46	1	1	01:10:00
358	18/3/2013	M	26	55	1	0	80
377	18/4/2013	M	31	77	1	0	01:10:00
386	2013-05-02	F	21	67	1	0	01:20:00
